# Supplementary material for: Space–time distribution of intestinal infectious diseases and their association with socioeconomic variables in Ecuador
Source: Front Public Health. 2024 Jul 10;12:1412362. doi: 10.3389/fpubh.2024.1412362 (PMC11266005; doi:10.3389/fpubh.2024.1412362)
Supplement: Supplementary file 1 [file Table_1.XLSX]

## Sheet: Hoja2
Code	Canton	Cases of intestinal infectious disease						Rate per 10000 population
		2014	2015	2016	2017	2018	2019	2014	2015	2016	2017	2018	2019
101	Cuenca	1761	1584	1783	1528	1200	1268	30.93	27.28	30.12	25.33	19.53	20.26
102	Giron	106	84	88	43	51	62	80.37	63.74	66.87	32.75	38.91	47.43
103	Gualaceo	103	99	110	122	132	130	22.16	21.09	23.2	25.49	27.34	26.69
104	Nabon	11	16	16	11	9	13	6.49	9.4	9.36	6.42	5.23	7.54
105	Paute	50	34	116	117	124	107	18.04	12.15	41.07	41.06	43.13	36.91
106	Pucara	6	5	8	4	6	5	5.67	4.72	7.55	3.77	5.66	4.72
107	San Fernando	17	9	8	10	5	6	40.61	21.5	19.13	23.93	11.98	14.4
108	Santa Isabel	54	62	44	34	47	47	27.07	30.81	21.67	16.62	22.78	22.62
109	Sigsig	100	74	91	73	61	120	34.32	25.18	30.71	24.44	20.27	39.6
110	Oña	3		3	1	5		7.69		7.54	2.49	12.32
111	Chordeleg	15	16	22	24	16	22	10.76	11.31	15.32	16.47	10.83	14.69
112	El Pan	5	8	10	11	5	10	15.84	25.4	31.87	35.16	16.05	32.19
113	Sevilla De Oro	31	58	21	16	9	6	48.06	88.82	31.79	23.97	13.34	8.8
114	Guachapala	3	5	6	10	15	8	8.13	13.44	16	26.45	39.39	20.86
115	Camilo Ponce Enriquez	20	21	19	17	13	18	7.29	7.29	6.29	5.37	3.92	5.18
201	Guaranda	189	132	157	179	220	276	18.67	12.87	15.11	17.02	20.68	25.65
202	Chillanes	120	110	109	84	75	78	67.44	62.32	62.28	48.43	43.64	45.82
203	Chimbo	33	20	35	29	25	32	19.5	11.75	20.46	16.88	14.48	18.47
204	Echeandia	16	17	12	5	14	9	12.07	12.68	8.86	3.65	10.13	6.45
205	San Miguel	106	96	106	83	71	71	36.73	33.21	36.61	28.63	24.48	24.47
206	Caluma	8	11	8	7	7	7	5.41	7.31	5.22	4.48	4.41	4.33
207	Las Naves	10	8	9	5	7	8	14.73	11.6	12.84	7.03	9.69	10.92
301	Azogues	383	411	638	558	398	489	48.72	51.43	78.56	67.64	47.51	57.51
302	Biblian	84	76	116	82	69	70	37	33.2	50.27	35.26	29.46	29.68
303	Cañar	243	217	208	121	171	188	37.35	33.01	31.34	18.06	25.3	27.57
304	La Troncal	114	119	104	127	71	91	17.74	17.96	15.22	18.04	9.79	12.19
305	El Tambo	30	37	21	19	46	33	27.53	33.17	18.4	16.28	38.53	27.05
306	Deleg	12	15	27	21	11	8	18.21	22.64	40.5	31.36	16.36	11.84
307	Suscal	13	6	10	14	6	7	22.64	10.22	16.68	22.85	9.59	10.96
401	Tulcan	168	188	210	170	168	182	17.65	19.49	21.5	17.19	16.79	17.98
402	Bolivar	17	22	13	11	6	9	11.14	14.36	8.46	7.13	3.88	5.81
403	Espejo	56	42	35	24	15	6	40.05	30.06	25.1	17.25	10.8	4.33
404	Mira	10	2	6	7	4	3	8	1.61	4.86	5.72	3.29	2.49
405	Montufar	38	85	43	60	24	41	11.54	25.64	12.88	17.85	7.1	12.05
406	San Pedro De Huaca	6	4	6	10	4	6	7.18	4.73	7.01	11.56	4.57	6.79
501	Latacunga	624	440	536	430	375	467	33.08	22.97	27.57	21.8	18.74	23.02
502	La Mana	163	104	64	69	79	71	33.47	20.79	12.46	13.09	14.6	12.79
503	Pangua	85	60	76	54	32	24	35.95	25.18	31.67	22.34	13.16	9.81
504	Pujili	311	426	374	207	173	182	41.37	56.05	48.7	26.69	22.08	23.02
505	Salcedo	126	146	123	121	98	117	19.89	22.81	19.02	18.53	14.87	17.59
506	Saquisili	26	12	22	22	12	35	9.18	4.16	7.49	7.36	3.95	11.32
507	Sigchos	28	22	19	40	29	21	12.1	9.49	8.18	17.21	12.46	9.02
601	Riobamba	1565	1210	1060	814	809	853	63.39	48.42	41.92	31.82	31.28	32.64
602	Alausi	102	114	205	122	128	99	22.25	24.92	44.9	26.8	28.2	21.89
603	Colta	60	123	79	66	79	44	12.95	26.67	17.21	14.45	17.4	9.75
604	Chambo	57	24	17	12	20	28	44.48	18.58	13.06	9.15	15.15	21.06
605	Chunchi	132	138	135	90	98	96	100.58	105.46	103.57	69.33	75.82	74.65
606	Guamote	71	59	49	34	35	69	13.86	11.26	9.15	6.21	6.26	12.08
607	Guano	93	60	41	42	45	60	20.11	12.86	8.72	8.86	9.42	12.48
608	Pallatanga	14	7	6	8	7	7	11.49	5.73	4.91	6.53	5.71	5.7
609	Penipe	9	5	5	2	9	5	12.8	7.12	7.13	2.85	12.88	7.17
610	Cumanda	7	5	6	6	3	4	4.64	3.22	3.75	3.64	1.77	2.29
701	Machala	1145	1309	1443	1126	705	939	42.63	48.14	52.43	40.45	25.04	32.99
702	Arenillas	167	122	153	143	150	142	55.43	39.75	48.96	44.95	46.35	43.15
703	Atahualpa	23	13	20	8	8	10	36.79	20.67	31.63	12.59	12.53	15.6
704	Balsas	28	40	26	23	9	12	35.33	49.19	31.14	26.84	10.24	13.32
705	Chilla	1	11	22	10	1	2	3.96	43.96	88.57	40.73	4.12	8.32
706	El Guabo	75	149	136	124	100	94	13.26	25.81	23.09	20.64	16.32	15.05
707	Huaquillas	184	148	156	163	155	157	33.9	26.76	27.69	28.41	26.54	26.42
708	Marcabeli	8	6	2	7	7	7	13.49	10.02	3.31	11.47	11.37	11.27
709	Pasaje	302	271	266	214	124	139	37.44	33.1	32.02	25.4	14.51	16.05
710	Piñas	127	126	104	62	60	74	44.7	43.87	35.82	21.13	20.24	24.73
711	Portovelo	81	56	59	37	24	22	60.98	41.74	43.55	27.06	17.39	15.81
712	Santa Rosa	314	229	275	365	187	199	41.23	29.67	35.16	46.07	23.31	24.51
713	Zaruma	81	79	126	55	40	38	31.78	30.93	49.25	21.47	15.6	14.81
714	Las Lajas	3	7	4	2	2	3	5.98	13.96	7.99	4	4.01	6.03
801	Esmeraldas	257	189	187	177	271	153	12.64	9.19	9	8.43	12.79	7.16
802	Eloy Alfaro	135	107	133	78	101	87	32.34	25.36	31.21	18.13	23.27	19.87
803	Muisne	46	44	37	33	26	23	17.88	17.01	14.24	12.65	9.93	8.75
804	Quininde	188	129	181	119	148	187	13.93	9.42	13.04	8.46	10.39	12.97
805	San Lorenzo	88	71	66	73	103	45	17.35	13.49	12.09	12.9	17.58	7.42
806	Atacames	45	49	59	42	65	51	9.42	9.99	11.73	8.14	12.29	9.41
807	Rioverde	5	6	9	7	4	6	1.74	2.06	3.05	2.35	1.33	1.97
901	Guayaquil	7794	7130	7172	6045	4941	5486	31.12	28.15	28.01	23.36	18.91	20.79
902	Alfredo Baquerizo Moreno	57	71	32	40	28	41	20.05	24.45	10.8	13.22	9.07	13.02
903	Balao	13	16	17	17	9	23	5.6	6.74	7.01	6.86	3.56	8.91
904	Balzar	51	80	56	47	24	69	8.8	13.7	9.52	7.94	4.03	11.51
905	Colimes	7	9	10	6	9	8	2.78	3.55	3.92	2.33	3.48	3.07
906	Daule	143	150	149	120	79	152	10.05	10.19	9.79	7.62	4.85	9.04
907	Duran	402	352	443	316	186	310	15.34	13.08	16.04	11.16	6.4	10.41
908	Empalme	214	201	220	142	151	162	26.41	24.54	26.57	16.98	17.88	19
909	El Triunfo	127	71	63	67	47	69	24.71	13.47	11.65	12.09	8.27	11.85
910	Milagro	1098	871	907	952	595	591	59.72	46.68	47.91	49.59	30.57	29.96
911	Naranjal	95	113	154	160	109	127	11.85	13.69	18.12	18.3	12.12	13.73
912	Naranjito	174	177	200	203	135	404	42.67	42.86	47.8	47.93	31.5	93.15
913	Palestina	11	10	11	10	14	9	6.31	5.68	6.18	5.57	7.72	4.92
914	Pedro Carbo	43	29	16	12	17	10	8.99	5.98	3.25	2.41	3.37	1.95
916	Samborondon	187	143	95	141	160	187	25.54	18.78	12	17.14	18.73	21.08
918	Santa Lucia	49	36	39	65	106	56	11.57	8.41	9.01	14.86	24	12.56
919	Salitre	96	93	141	100	115	116	15.42	14.79	22.21	15.6	17.79	17.79
920	San Jacinto De Yaguachi	242	307	356	428	370	420	35.24	43.75	49.65	58.44	49.49	55.05
921	Playas	92	174	144	105	42	68	18.94	34.68	27.79	19.63	7.61	11.94
922	Simon Bolivar	27	22	23	18	22	32	9.41	7.52	7.7	5.91	7.09	10.12
923	Crnel. Marcelino Maridueña	61	44	118	72	68	130	47.59	34.16	91.2	55.41	52.12	99.3
924	Lomas De Sargentillo	16	13	16	47	24	23	7.61	6.03	7.25	20.79	10.37	9.72
925	Nobol	27	26	12	12	8	11	11.95	11.2	5.03	4.9	3.18	4.27
927	Gnral. Antonio Elizalde	17	13	5	18	6	16	14.31	10.75	4.06	14.38	4.71	12.36
928	Isidro Ayora	25	31	22	40	16	9	19.99	24.14	16.69	29.57	11.53	6.33
1001	Ibarra	603	439	355	339	281	321	29.97	21.46	17.07	16.05	13.1	14.74
1002	Antonio Ante	79	56	59	62	70	50	16.21	11.28	11.66	12.03	13.35	9.37
1003	Cotacachi	67	52	32	37	36	37	15.64	12.07	7.38	8.49	8.22	8.41
1004	Otavalo	244	190	166	139	150	146	21.09	16.18	13.93	11.51	12.25	11.76
1005	Pimampiro	9	4	4	6	3	6	6.67	2.97	2.98	4.48	2.25	4.51
1006	San Miguel De Urcuqui	20	8	10	16	10	18	11.87	4.71	5.85	9.29	5.77	10.32
1101	Loja	595	515	542	630	411	582	24.45	20.73	21.37	24.35	15.57	21.63
1102	Calvas	36	32	61	64	51	49	12.15	10.79	20.57	21.59	17.22	16.56
1103	Catamayo	19	29	27	21	23	19	5.65	8.52	7.84	6.03	6.53	5.34
1104	Celica	5	4	10	5	4	8	3.21	2.55	6.33	3.14	2.5	4.97
1105	Chaguarpamba	3	2	5	6	6	2	4.17	2.82	7.14	8.68	8.8	2.98
1106	Espindola	24	36	73	74	37	48	15.93	24.1	49.33	50.48	25.49	33.41
1107	Gonzanama	15	6	8	8	12	23	12.06	4.92	6.7	6.84	10.48	20.53
1108	Macara	32	14	12	28	30	12	15.89	6.94	5.94	13.83	14.81	5.92
1109	Paltas	53	33	83	97	103	66	21.65	13.56	34.33	40.38	43.22	27.89
1110	Puyango	16	19	10	10	12	12	9.88	11.75	6.2	6.21	7.48	7.51
1111	Saraguro	59	28	13	25	8	13	18.18	8.58	3.96	7.57	2.41	3.9
1112	Sozoranga		2	3		2	3		2.66	4.03		2.74	4.16
1113	Zapotillo	3	6	4	7	5	7	2.23	4.41	2.9	5.03	3.56	4.93
1114	Pindal	6	5	7	4		5	6.23	5.11	7.04	3.96		4.81
1115	Quilanga	3	4	5	5		2	6.78	9.1	11.47	11.58		4.72
1116	Olmedo	3	3	3	8	2	8	6.29	6.41	6.54	17.78	4.54	18.55
1201	Babahoyo	624	847	603	521	335	390	37.51	50.43	35.57	30.46	19.42	22.43
1202	Baba	143	72	123	87	74	91	33.82	16.94	28.79	20.27	17.16	21.03
1203	Montalvo	44	49	32	27	17	31	16.57	18.2	11.72	9.76	6.07	10.93
1204	Puebloviejo	95	90	86	58	62	54	23.43	21.82	20.49	13.6	14.3	12.26
1205	Quevedo	404	329	464	524	354	440	20.9	16.72	23.18	25.73	17.1	20.91
1206	Urdaneta	59	74	74	61	41	41	18.79	23.4	23.24	19.03	12.71	12.64
1207	Ventanas	366	228	220	242	145	125	51.02	31.51	30.15	32.91	19.57	16.75
1208	Vinces	211	248	208	206	100	89	27.12	31.55	26.19	25.7	12.36	10.9
1209	Palenque	62	22	18	26	19	13	26.4	9.34	7.64	11.02	8.04	5.5
1210	Buena Fe	276	339	442	374	297	211	38.19	45.74	58.17	48.02	37.22	25.82
1211	Valencia	65	54	63	65	54	55	13.5	10.97	12.53	12.66	10.29	10.27
1212	Mocache	45	28	39	32	22	20	10.88	6.71	9.27	7.55	5.15	4.65
1213	Quinsaloma	41	29	28	30	20	12	22.29	15.48	14.68	15.45	10.12	5.97
1301	Portoviejo	414	403	348	317	261	336	13.61	13.11	11.21	10.11	8.25	10.53
1302	Bolivar	336	415	529	278	152	195	76.75	94.07	119.04	62.15	33.78	43.08
1303	Chone	391	383	416	282	211	197	29.58	28.98	31.51	21.38	16.03	15
1304	El Carmen	137	160	212	158	184	146	13.72	15.72	20.44	14.95	17.1	13.34
1305	Flavio Alfaro	89	83	101	148	226	142	35.14	33.06	40.62	60.12	92.77	58.94
1306	Jipijapa	336	247	257	197	224	318	45	33.04	34.35	26.33	29.95	42.55
1307	Junin	32	35	43	27	14	27	16.42	18.04	22.28	14.07	7.34	14.25
1308	Manta	1014	756	1033	455	351	440	41.01	30.21	40.79	17.77	13.56	16.83
1309	Montecristi	141	95	124	65	47	82	16.58	10.72	13.44	6.77	4.71	7.91
1310	Pajan	66	37	29	27	26	19	17.26	9.71	7.65	7.15	6.93	5.09
1311	Pichincha	73	44	46	64	87	87	23.59	14.31	15.06	21.1	28.91	29.14
1312	Rocafuerte	78	24	35	27	33	39	21.7	6.63	9.6	7.36	8.94	10.51
1313	Santa Ana	20	11	11	16	17	8	4.07	2.24	2.25	3.28	3.5	1.65
1314	Sucre	304	279	234	94	102	100	52.91	48.3	40.31	16.12	17.43	17.03
1315	Tosagua	77	71	63	25	25	36	18.93	17.34	15.3	6.04	6.01	8.62
1316	24 De Mayo	14	10	10	9	8	8	4.73	3.39	3.41	3.09	2.76	2.78
1317	Pedernales	60	39	34	42	28	22	10.03	6.45	5.57	6.81	4.5	3.5
1318	Olmedo	3	1	2	2	1	3	2.92	0.97	1.95	1.95	0.98	2.93
1319	Puerto Lopez	26	18	18	17	26	17	11.49	7.83	7.71	7.18	10.82	6.98
1320	Jama	19	13	11	9	5	4	7.59	5.15	4.32	3.51	1.94	1.54
1321	Jaramijo	46	74	95	50	44	38	20.54	31.71	39.09	19.77	16.72	13.89
1322	San Vicente	111	102	91	64	37	61	46.74	42.6	37.7	26.31	15.11	24.75
1401	Morona	188	147	181	130	132	142	38.6	29.23	34.89	24.31	23.97	25.05
1402	Gualaquiza	101	102	111	92	63	61	53.96	53.97	58.24	47.9	32.58	31.35
1403	Limon Indanza	65	67	109	112	112	117	62.85	64.63	105.03	107.84	107.88	112.78
1404	Palora	6	6	7	4	5	6	8	7.94	9.21	5.24	6.52	7.79
1405	Santiago	104	114	121	51	34	45	100.78	108.98	114.15	47.52	31.32	40.99
1406	Sucua	183	222	118	138	130	131	87.13	103.29	53.7	61.48	56.73	56.04
1407	Huamboya	18	12	26	21	14	7	17.75	11.42	23.91	18.67	12.05	5.83
1408	San Juan Bosco	11	13	31	13	9	12	24.72	28.6	66.88	27.5	18.7	24.49
1409	Taisha	82	96	87	77	101	69	37.23	42.11	36.9	31.6	40.13	26.57
1410	Logroño	30	37	10	39	30	31	45.28	54.43	14.34	54.6	41.02	41.45
1411	Pablo Sexto	5	2	6	1	5	2	22.19	8.49	24.42	3.9	18.71	7.18
1412	Tiwintza	14	21	19	34	17	16	16.24	23.32	20.22	34.71	16.66	15.07
1501	Tena	200	108	125	87	97	116	28.9	15.24	17.24	11.73	12.79	14.97
1503	Archidona	67	33	34	21	13	23	23.45	11.26	11.31	6.82	4.12	7.12
1504	El Chaco	186	89	39	9	13	12	207.13	97.06	41.66	9.41	13.33	12.06
1507	Quijos	34	24	29	9	10	9	51.16	35.9	43.16	13.32	14.73	13.19
1509	Carlos Julio Arosemena Tola	6	3	2	3	1	2	14.76	7.26	4.76	7.03	2.31	4.54
1601	Pastaza	333	285	198	185	184	141	46.4	38.62	26.1	23.73	22.98	17.15
1602	Mera	36	38	33	36	54	28	25.42	25.87	21.66	22.79	33	16.52
1603	Santa Clara	3	2	2	2		6	7.71	5.08	5.02	4.97		14.61
1604	Arajuno	14	9	6	4	11	2	19.22	12.12	7.93	5.19	14.01	2.5
1701	Quito	3596	3228	4191	3684	3703	4189	14.36	12.66	16.14	13.94	13.77	15.32
1702	Cayambe	133	104	122	136	34	34	13.8	10.59	12.18	13.33	3.27	3.21
1703	Mejia	89	74	76	92	62	63	9.53	7.73	7.74	9.14	6.01	5.96
1704	Pedro Moncayo	20	22	34	15	6	5	5.29	5.69	8.58	3.7	1.45	1.18
1705	Rumiñahui	143	85	160	119	106	112	14.38	8.32	15.26	11.06	9.61	9.9
1707	San Miguel De Los Bancos	3	6	14	15	17	11	1.36	2.57	5.71	5.81	6.27	3.86
1708	Pedro Vicente Maldonado	45	16	69	74	51	23	30.35	10.52	44.26	46.3	31.15	13.71
1709	Puerto Quito	11	14	18	22	13	12	4.84	6.06	7.67	9.24	5.37	4.89
1801	Ambato	1194	1103	1031	958	848	1046	33.12	30.21	27.9	25.61	22.4	27.31
1802	Baños De Agua Santa	24	8	49	34	84	71	10.71	3.5	21.06	14.34	34.78	28.86
1803	Cevallos	13	7	9	8	10	12	14.38	7.62	9.64	8.43	10.38	12.26
1804	Mocha	4	6	10	9	10	5	5.56	8.32	13.81	12.38	13.71	6.84
1805	Patate	14	16	19	18	16	17	9.5	10.72	12.58	11.77	10.34	10.87
1806	Quero	18	22	21	13	16	15	8.87	10.8	10.28	6.35	7.79	7.29
1807	San Pedro De Pelileo	84	96	131	121	98	75	13.55	15.29	20.59	18.78	15.02	11.36
1808	Santiago De Pillaro	185	139	139	133	158	145	44.75	33.34	33.06	31.37	36.99	33.69
1809	Tisaleo	22	16	13	12	13	7	16.56	11.89	9.53	8.69	9.3	4.95
1901	Zamora	121	144	157	124	122	116	41.57	48.43	51.72	40.04	38.64	36.06
1902	Chinchipe	45	21	25	13	35	47	44.75	20.65	24.31	12.51	33.37	44.39
1903	Nangaritza	12	7	11	7	12	6	18.84	10.56	15.95	9.76	16.09	7.75
1904	Yacuambi	7	15	8	13	6	13	10.71	22.6	11.87	19.01	8.65	18.49
1905	Yantzaza	58	65	57	117	143	85	26.24	28.5	24.23	48.25	57.26	33.06
1906	El Pangui	20	19	23	34	19	29	20.42	19.02	22.58	32.75	17.97	26.96
1907	Centinela Del Condor	14	15	12	10	25	45	18.94	19.87	15.57	12.72	31.19	55.12
1908	Palanda	3	5	4	11	3	5	3.28	5.36	4.21	11.39	3.05	5.01
1909	Paquisha	10	7	10	7	7	3	21.17	14.22	19.5	13.12	12.62	5.2
2101	Lago Agrio	340	559	381	289	157	105	32.6	52.31	34.82	25.81	13.71	8.97
2102	Gonzalo Pizarro	20	23	12	4	5	2	21.34	24.24	12.5	4.12	5.1	2.02
2103	Putumayo	10	7	7	3	6	2	8.04	5.38	5.15	2.11	4.05	1.29
2104	Shushufindi	60	137	206	193	123	119	11.89	26.5	38.91	35.61	22.18	20.99
2105	Sucumbios	12	19	37	1		2	32.91	51.66	99.76	2.68		5.28
2106	Cascales	10	18	12	6	4	5	7.65	13.31	8.59	4.15	2.68	3.25
2107	Cuyabeno	4	21	8	5	8	2	5.44	28.66	10.95	6.88	11.06	2.78
2201	Orellana	298	205	179	171	107	143	36.34	24.38	20.79	19.41	11.88	15.56
2202	Aguarico	4	7	9	5	12	13	8.97	16.21	21.54	12.38	30.77	34.56
2203	La Joya De Los Sachas	27	38	27	15	7	12	6.89	9.66	6.85	3.8	1.77	3.04
2204	Loreto	13	14	10	10	15	4	5.67	6.02	4.24	4.19	6.22	1.64
2301	Santo Domingo	936	807	788	613	632	612	22.77	19.26	18.46	14.1	14.27	13.58
2302	La Concordia	33	37	38	36	28	26	6.91	7.61	7.69	7.17	5.49	5.02
2401	Santa Elena	662	669	648	558	385	473	40.76	40.2	38.02	31.98	21.56	25.9
2402	La Libertad	374	414	496	415	343	399	35.05	38.14	44.91	36.96	30.06	34.41
2403	Salinas	198	206	183	172	174	182	24.83	25.09	21.65	19.77	19.44	19.78
9001	Las Golondrinas		3		2				4.62		2.89
9003	Manga Del Cura	1		2				0.42		0.81
9004	El Piedrero				1						1.35
